# Supplementary material for: In-Situ Fabricating V2O5/TiO2-Carbon Heterojunction from Ti3C2 MXene as Highly Active Visible-Light Photocatalyst
Source: Nanomaterials (Basel). 2022 May 23;12(10):1776. doi: 10.3390/nano12101776 (PMC9147991; doi:10.3390/nano12101776)
Supplement: Supplementary file 1 [file nanomaterials-12-01776-s001.zip]

Archive with 1 entries (1 files):
- nanomaterials-1730496-supplementary.pdf
